# Supplementary material for: Concurrent OX40 and CD30 Ligand Blockade Abrogates the CD4-Driven Autoimmunity Associated with CTLA4 and PD1 Blockade while Preserving Excellent Anti-CD8 Tumor Immunity
Source: J Immunol. 2017 Jun 23;199(3):974–81. doi: 10.4049/jimmunol.1700088 (PMC5523579; doi:10.4049/jimmunol.1700088)
Supplement: Data Supplement [file JI_1700088.zip]

Archive with 2 entries (2 files):
- JI_1700088_Supplemental_Figures_1.pdf
- manifest.xml
